# Supplementary material for: Metabolomics approach to identify key volatile aromas in Thai colored rice cultivars
Source: Front Plant Sci. 2023 Feb 28;14:973217. doi: 10.3389/fpls.2023.973217 (PMC10011493; doi:10.3389/fpls.2023.973217)
Supplement: Supplementary file 1 [file Table_1.xlsx]

## Sheet: Sheet1
													Class	Blank	white aroma	white aroma	white aroma	white aroma	white aroma	white aroma	white aroma	white aroma	white aroma	white aroma	white aroma	white aroma	white aroma	white aroma	white aroma	white aroma	white aroma	white aroma	white aroma	white aroma	black aroma	black aroma	black aroma	black aroma	black aroma	black aroma	black aroma	black aroma	black aroma	black aroma	black aroma	black aroma	black aroma	black aroma	black aroma
													File type	Blank	Sample	Sample	Sample	Sample	Sample	Sample	Sample	Sample	Sample	Sample	Sample	Sample	Sample	Sample	Sample	Sample	Sample	Sample	Sample	Sample	Sample	Sample	Sample	Sample	Sample	Sample	Sample	Sample	Sample	Sample	Sample	Sample	Sample	Sample	Sample
No.	Aver RT(min)	Ave RI	Quant mass	Metabolite ID	Formula	MS fragment pattern(m/z)	MW	CAS no	InChIKey	R match	S/N average	Spectrum reference file name	EI spectrum	Blank	BMT_1	BMT_2	BMT_3	BMT_4	BMT_5	BMT_6	BMT_7	BMT_8	BMT_9	BMT_10	KDML_1	KDML_2	KDML_3	KDML_4	KDML_5	KDML_6	KDML_7	KDML_8	KDML_9	KDML_10	KH_1	KH_2	KH_3	KH_4	KH_5	KH_6	KH_7	KH_8	KH_9	KH_10	LP_1	LP_2	LP_3	LP_4	LP_5
1	1.829	640.68	43.2	methyl acetate	C3H6O2	43, 74, 42, 59, 44, 45, 41	74	79-20-9	KXKVLQRXCPHEJC-UHFFFAOYSA-N	932	759.9	BMT_9	29.1:34523 30.2:4536 31.1:0 33.1:2414 34.1:22 35:0 37.4:83 38.1:356 39.1:712 40.1:42 41.1:4838 42.1:110745 43.2:1302101 44.3:7923 49.3:127 51.1:760 52.3:456 53:444 55:64 56:1813 59:337 60.2:3390 63.1:276 68:390 71:183 73:3600 74.1:587092 75.2:3044 77.2:86 81.1:630 81.9:368 83.2:223 85.6:416 88.8:0 88.8:159 91.2:797 92.6:711 92.6:33 93.1:302 93.9:362 95.2:223 95.9:157 101.2:348 101.2:435 103:229 1…	12595.9	2120320	4022418	3537319	1849103	2523384	4324584	2297588	4057372	3655534	3100914	2513910	3472612	2694896	1805566	1857192	2880761	1984607	3293160	2853619	2461057	3370495	5626685	4429574	4133717	3898642	5874127	4071638	4668308	4546352	3810160	4606097	6409573	5668075	3590930	7922578
2	1.961	646.95	39.1727	2-methylpropanal	C4H8O	43, 41, 72, 39, 42, 38	72	78-84-2	AMIMRNSIRUDHCM-UHFFFAOYSA-N	863	97.71	BMT_10	29.1:23814 30.1:1108 31.1:5653 32.1:429 33:468 34.2:0 35:150 38.1:4923 39.2:13124 40:6602 41.2:21162 42.2:16563 43.3:14917 45.9:290 47.2:0 49.1:977 53.2:4989 56.2:2395 59:1818 59.8:1368 61.8:738 65:485 68.8:1347 70.2:1606 73.1:12161 74:355 75:0 75.9:675 77:56 78.2:1851 79:420 81.1:407 83:320 84.2:355 88.9:1352 90.1:96 91.3:283 91.9:13 92.6:333 93.6:660 94.8:1136 98:339 99.9:150 102.2:213 104.3:73…	2988.97	126124	123358	156265	146061	139210	144109	166602	134621	137060	143981	134631	348103	157313	160314	143502	155235	137771	150886	183654	130620	247456	345398	291882	295756	321952	335654	313095	316567	300874	338855	405805	436887	436825	395910	321102
3	2.641	675.47	44.212	3-methylbutanal	C5H10O	44, 43, 41, 58, 39, 57, 71, 42	86	590-86-3	YGHRJJRRZDOVPD-UHFFFAOYSA-N	918	435.53	BMT_1	29.2:143343 30.2:4962 31.2:5796 32.2:7101 33.1:1 34.1:197 37.2:12630 38.2:28898 39.2:250513 40.1:43011 41.2:690306 42.2:154481 43.2:577718 44.2:858852 45.2:101646 46.1:3568 47:746 47.6:396 47.6:439 48.9:4777 50.1:13402 51.2:20038 52.1:6853 53.1:39753 54:4033 55.1:36912 56.1:25860 57.2:203854 58.2:531392 59.2:17655 60.1:2603 61:83 62.1:1797 65.1:2143 66.2:2229 67.1:21036 68.1:21422 69.1:23958 70.1…	8854.1	2048825	601968	596656	605592	705291	804483	954113	698230	2145309	865567	465696	1573021	566728	634562	621750	672676	684703	621008	706142	630872	607867	1019732	776741	876388	1008924	1034084	999241	1014304	858744	1285655	1158458	1359719	1376277	1297131	1193030
4	2.746	679.79	57.1985	2-methylbutanal	C5H10O	41, 57, 58, 39, 43, 86, 55	86	96-17-3	BYGQBDHUGHBGMD-UHFFFAOYSA-N	859	3691.63	BMT_1	29.3:151024 30.2:6020 31.2:13980 32.2:4678 35.9:411 35.9:411 36.9:3245 38.1:7549 39.2:86643 40.2:14512 41.2:381945 42.2:37610 43.2:70233 44.2:7415 45.2:4122 47:212 49.1:2025 50.1:7712 51.1:2184 53.2:12414 54.2:3967 55.2:54348 56.2:37798 57.2:468793 58.2:338006 59.1:13208 60.1:846 61:344 62.1:517 63.1:1103 66.2:704 67.1:4212 68.9:3492 71.1:25843 72.2:447 75.8:743 77.2:1 79:1 81.1:885 82.1:498 84.1…	2238.21	1311870	1000651	1613490	1333583	1376528	550085	1141675	1037882	1109714	1222860	1141559	3002897	1006521	1030878	914786	1019862	979239	550140	1121418	787760	1000516	960564	743919	1385604	852478	791039	744958	761959	725440	1013924	968198	1256078	1295998	1001011	874855
5	2.818	682.81	58.1667	4-(dimethylamino)-3-hydroxybutanoic acid	C6H13NO3	58, 42, 44, 88, 59, 147, 33, 43	147	3688-46-8	NXDDNODAJKZARA-UHFFFAOYSA-N	832	177.29	BSHMP_1	29.1:2583 30.2:4403 31.1:681 32.1:1435 33.2:1 37.2:126 38:0 39.2:1393 40.1:1439 41.2:1723 42.2:12812 43.2:1241 44.1:3027 47.9:73 50.1:351 51:448 54.2:628 56.1:347 57.1:0 58.1:46712 59.2:22899 60.1:1200 66.9:216 71.9:378 73.1:199 74:7 75.8:333 77:346 78:341 79.2:0 81.9:187 82.9:99 84.1:1860 87.1:0 90.1:98 96.7:208 101.9:5 107.2:66 109.6:339 112:206 112.8:21 115.9:227 122.7:40 124:174 128.2:18 129.…	432.998	28799	760925	1183199	1069862	1068594	57032.2	7922.85	4524.9	3016.12	8154.53	241586	38606.8	136022	105125	126626	212921	180662	82634.7	169721	49123.9	253571	2244.36	119595	289228	712.4	575685	308857	933.509	214274	246541	3985.45	6606.87	1405.04	2265.8	2217.15
6	3.107	694.67	43	pentane-2,3-dione	C5H8O2	43, 57, 42, 100	100	600-14-6	TZMFJUDUGYTVRY-UHFFFAOYSA-N	755	46.37	BMT_6	30.1:204 32.2:1313 44.9:212 44.9:212 64:137 64:257 66.2:115 67.9:510 69:267 71.8:128 77.1:229 79:1271 80.2:262 82.1:213 98:114 100:204 109.3:53 118.6:102 206.8:128 218.10001:284 219:19 219.60001:84 221:194 251.89999:713	1750.81	2137.84	714.482	616.427	668.757	1106.73	3273.18	663.874	1425.29	362.91	481.942	1005.43	777.529	7010.28	460.704	1879.09	1462.04	282.099	1178.37	113.635	162.219	12923.7	1245.24	4357.74	1690.47	869.957	685.678	3597.28	1029.83	2546.34	2674.53	13694.1	3029.05	5441.61	1019.08	1724.44
7	3.151	696.65	44.1467	pentanal	C5H10O	44, 58, 41, 57, 43, 39, 42, 45	86	110-62-3	HGBOYTHUEUWSSQ-UHFFFAOYSA-N	873	38.04	BMT_2	29.2:9644 30.2:70 31.1:576 32.2:2740 37:641 37.9:1484 40.1:718 41.2:9652 42:3608 43.2:10248 44.1:20307 45.1:1 46.1:304 51:357 51.9:30 53.1:1151 54.1:500 55.1:482 57.1:9 60.1:143 61.9:1 63.1:3 64:16 65.2:432 67.1:2076 68.2:244 69:405 71.2:158 72.2:61 72.9:0 74.2:111 79:187 80.9:1 81.9:1178 82.7:16 84.1:5716 84.1:5699 85.1:599 86:170 90.8:533 93.8:163 100.1:315 107:272 135:167 148.60001:20 155.2:7 …	5189.12	409399	51305.8	99482.8	105472	93268.1	118175	30220.2	71499.2	451293	68.6925	220683	40940.7	83549.1	107244	109994	97931.1	88539.1	100300	97776.3	31961.6	288464	297017	235085	241543	202376	223258	191759	199451	149185	176338	464364	235775	212057	286174	287052
8	3.232	699.07	60.1	acetic acid	C2H4O2	43, 45, 60, 42, 41	60	64-19-7	QTBSBXVTEAMEQO-UHFFFAOYSA-N	916	1072.95	BMT_1	29.2:3312 31.2:6273 33.3:61 36.1:473 36.1:302 36.8:922 41.2:25810 42.2:45295 43.2:318344 44.2:52988 45.2:313203 46.2:7324 47:443 48:128 49:453 53:1987 54.2:116 60.1:270914 61.1:445 62.1:75 63.1:49 64.8:65 68.9:648 68.9:924 70:145 75.6:550 79:1202 80.1:603 81.1:347 83:1083 88.2:423 88.2:338 88.9:250 88.9:405 92.9:562 94.9:1473 95.9:4742 96.9:558 99:25 99.9:380 103.1:445 105:273 106:587 110:263 114…	134.488	6229736	4374542	19223.3	5268546	31758.8	759.244	5509775	4882345	5112911	5776453	514.041	4279515	1569.24	985.215	3092.93	1531.99	552.015	694.179	103721	5281265	4527.85	890.448	1801.64	7201.27	8670.02	9766	511.335	2261.78	707.44	6766.32	4455.15	3405.96	2888.78	5139.23	3455.72
9	3.31	703.83	60.1	formyl acetate	C3H4O3	43, 45, 44, 42, 60, 87	88	2258-42-6	ORWKVZNEPHTCQE-UHFFFAOYSA-N	798	4443.94	BMT_10	29.2:72423 30.2:6559 31.2:29670 32.2:355 33.2:1 35.9:126 38:28 40.2:11540 41.2:38479 42.1:204979 43.2:1380910 44.1:155756 45.2:1380579 46.2:18894 47.1:5970 50.9:325 52.1:30 55.9:3124 57.1:761 57.1:761 59:1726 60.1:1655998 61.1:36363 62:7060 62.9:72 63.7:16 68.1:424 70.1:345 72:338 73:798 73.9:1373 75:125 77:635 78:203 79.2:243 81.1:76 81.9:314 86:268 86.9:228 89.1:44 93.8:835 95.1:478 96:888 96.9…	466.614	32506.4	4443323	4486257	5700525	4907696	4725940	5605076	4867373	21226.4	5820418	7008579	4538647	4212473	4689573	4164341	4973198	5039464	4436832	5324898	5360000	7709257	107.345	5169.42	5321344	373.382	232.605	209227	1479.46	6337732	6738559	678.83	429.204	6349474	1021.2	2541.9
10	3.731	726.27	43.2	1-hydroxypropan-2-one	C3H6O2	43, 74, 42, 45, 44	74	116-09-6	XLSMFKSTNGKWQX-UHFFFAOYSA-N	885	1443.16	BMT_1	29.2:38139 30.2:7613 31.2:102195 32.2:603 33.9:127 35.9:754 37.2:3541 38.2:5221 38.2:5221 39:7478 40.1:4630 41.2:8661 42.2:59321 43.2:1063227 44.2:8244 45.2:50808 46.1:953 47.1:946 50.9:441 52.2:951 52.2:937 53.1:4455 54.2:948 55:5316 55.8:1721 57:2578 57.9:15188 59.2:631 60:3490 61.1:0 62.2:211 64.1:1 64.7:63 65.4:1 66:179 67.1:860 69:2223 70.1:0 70.8:300 73.1:2742 74.1:132584 75.1:2542 79.1:911…	2601.18	1793670	939772	37724.4	7676.97	1336522	26601.6	1032801	855975	1058336	1034342	31887.7	967023	70875.4	38159.5	76138.9	75795.2	19478.5	37795	54870	1038017	48075	35370.2	42976.4	12164	36406.7	64851.4	42461.9	34109.5	74102.9	22224.4	107605	17037.8	17388.6	4322.92	101488
11	4.39	760.93	55.1308	pentan-1-ol	C5H12O	42, 55, 41, 70, 43, 57, 39	88	71-41-0	AMQJEAYHLZJPGS-UHFFFAOYSA-N	859	26.66	BMT_1	29.2:1976 30.1:618 31.2:785 38.2:223 39.2:1007 40.1:1440 41.2:2885 44.1:5960 50:92 51.1:402 52.1:309 53:55 55.1:687 56.1:1823 57.1:2310 58:788 58:791 58.9:658 60:1162 62:340 62:381 62.9:19 64.1:232 66.1:181 67.1:574 69.1:1848 70.2:319 71.1:533 72:273 73:192 73:377 75.7:80 77.9:410 81.1:268 82.2:987 82.2:919 84:494 85.8:1758 86.9:572 87.9:205 94.1:548 94.1:401 95.2:311 96:154 96.9:76 98.2:263 98.8…	1440.99	134040	58836.7	68720.8	63991.6	53122.6	62550	60175.7	70267.5	56458.7	69605.6	109081	57105.3	49052.7	50897.2	47198.3	47848.1	868.925	61456.1	52043.4	42499.4	407527	434448	359028	371480	294722	322631	264580	265632	216330	207316	545.614	235892	220980	318313	301659
12	5.075	797.15	72.2	hexanal	C6H12O	44, 56, 41, 43, 57, 39, 45, 72, 82	100	66-25-1	JARKCYVAAOWBJS-UHFFFAOYSA-N	942	23.98	BMT_1	29.3:523 31.1:72 36.9:1262 38.1:1242 39.2:4214 41.2:6822 44.2:1942 47.7:114 49:617 52.1:950 53.2:2911 54.2:307 54.2:204 58.9:1652 61:240 62.1:192 62.9:809 64.9:2026 66:975 71.1:5265 72.2:6859 73.1:208 76:202 76.7:374 76.7:55 77.9:725 80.1:854 81.1:942 91.8:347 93.2:83 94.8:89 96.1:721 98:784 99:1091 100:5 101.3:98 104.2:445 105.2:244 105.2:82 107.2:125 108:348 108:540 110.2:116 115.2:432 117:142 …	558.986	146640	65773.1	66544.8	64842.2	54055.9	62835.4	60044	72323.6	48281.6	64774.6	142820	87175.9	47459.7	61490.2	51855.2	42925	40480.8	56914.7	42899	37669	270552	298094	226816	250328	192118	210912	174610	180220	132379	127331	461726	261471	204851	300042	266638
13	5.568	815.72	45.2	butane-2,3-diol	C4H10O2	45, 43, 57, 47, 44, 46	90	513-85-9	OWBTYPJTUOEWEK-UHFFFAOYSA-N	790	130.66	BMT_1	30.2:556 31.2:189 37.1:412 37.8:494 39:4065 41.2:5957 42.1:1410 43.2:11476 44.1:4324 45.2:93909 46.1:4211 47.1:7653 48.7:143 50.2:817 52.9:461 53.8:568 55.2:4675 56.1:4951 57.1:13313 58.1:999 59.9:534 60.8:412 66:194 67:65 68.8:499 69.7:1029 70.2:1463 70.8:1054 72.1:2039 73:1389 75.1:4502 76:251 76.9:159 80.3:89 83.9:0 88:154 88.9:410 91:281 92.1:396 93.4:209 95.3:0 96.9:174 97.8:319 104.9:554 11…	1352.83	236071	24303.3	34773.7	25442	25306.3	194.57	33045.1	21449	39206.2	21153	2487.17	20590.8	1084.14	1725.4	966.37	491.013	1355.81	1148.7	86407.9	11060	4715.98	15107.3	15650.9	1356.65	2657.85	3806.06	2951.63	3011.85	3160.97	1890.61	25517.8	33776.3	1482.12	18419.7	9500.11
14	5.698	820.47	94.0698	4-methylpyrimidine	C5H6N2	94, 40, 53, 67, 39, 52, 79, 38	94	3438-46-8	LVILGAOSPDLNRM-UHFFFAOYSA-N	851	78.11	BMT_1	32.1:803 34.2:193 37.2:1233 38:1974 39.1:3301 40.2:5382 41.2:949 42.1:4180 44.1:2099 51:1298 51.7:2039 52.2:1771 53.1:3266 54:479 56.9:1247 58.2:466 60:267 61.9:57 62.6:33 63.1:582 63.8:690 65.1:163 66.1:1550 67.1:19399 68.1:572 70.2:641 71:163 74.1:137 76.1:354 77.8:17 79:876 82.3:45 82.9:79 84.1:175 85.1:267 86:519 87.1:1750 87.9:109 91:388 92.1:859 93.1:3040 94.1:56840 95.1:3600 103.2:190 103.…	822.771	248380	59963.1	105143	69324.7	44600.8	27761.5	62316.4	79453.3	75295.7	34634.8	186697	56988	46296.7	34142.8	61793.2	52056.4	35677.6	20729.7	67987.1	37998.1	203569	134764	92039.9	101283	103301	54342.3	71695.5	90588.1	31432	87770.6	163878	120120	100871	51861.4	53671.8
15	5.927	829.15	96	furan-2-carbaldehyde	C5H4O2	96, 95, 39, 67, 38, 98, 43, 54	96	98-01-1	HYBBIBNJHNGZAN-UHFFFAOYSA-N	864	29.98	BMT_1	30.9:273 34.2:378 34.2:302 36.2:493 38.1:5912 43:0 44.2:1 46.2:195 47.5:3 49.7:606 50.7:1862 50.7:835 56:193 59.1:810 60.8:273 64.1:269 65.1:153 65.8:909 67:759 69.1:568 69.8:337 70.8:703 72:68 72.8:0 74.1:219 78:405 78.9:248 80:27 80.6:454 81.1:459 82.1:17 84:26 85.3:89 86.2:80 89.1:172 91:408 91.9:143 93.7:0 96.1:1449 97:518 104.9:236 105.9:103 107:296 109.1:107 111.2:254 113.9:166 117:168 118.…	176.933	252570	86275.4	78778.3	87060	79917	74353.1	66627.6	68438.7	64893.3	72846.2	241095	100511	81135.1	87235.9	81870.1	69814.9	72955.6	78748.9	79250.7	57931.1	199270	103626	90988.6	82937.9	97979.8	90832.3	77428.2	84164.2	68378.9	77199.6	356433	208776	178801	178870	120825
16	5.984	831.07	44	1-(5-methyl-1H-pyrazol-3-yl)propan-2-amine	C7H13N3	43, 95, 96, 39, 42, 87, 41, 29	139	1025087-55-1	OHGJHBXVKFERPR-UHFFFAOYSA-N	750	8.35	BMT_1	33:120 37.1:155 38.2:829 39.1:97 40:400 41.1:2108 42.1:2230 43.2:681 45.1:698 51.1:530 51.9:57 54.1:724 55:386 57.3:1371 58.1:90 59:512 60.2:1 63:357 63:357 65.9:423 66.9:572 70.1:394 71.1:257 73:590 74:321 75:141 76.9:523 82.2:94 84.7:23 85.2:784 89.4:91 92.7:107 96.1:1855 96.9:913 98.1:1 99.1:539 103.9:216 105.2:0 107:37 107.9:236 114.9:242 116:634 117.2:200 119:99 120:237 120.9:212 122.2:170 1…	670.659	7573.96	4816.84	1329.64	4208.71	5347.3	2432.74	3667.85	5064.85	4800.49	3480.65	6306.7	5883.08	3656.49	2824.01	4039.63	4374.92	3082.32	2783.51	3444.33	2120.48	8601.11	6220.64	5340.48	2413.84	1811.74	5380.34	4211.2	4415.85	4348.77	2578.93	8672.83	8196.3	7470.79	7522.17	6828.26
17	6.628	854.79	60.0681	3,3-dimethyl-4-(methylamino)butan-2-one	C7H15NO	60, 41, 43, 42, 40, 39, 29, 45	129	123528-99-4	QPKSAEVZZQMSER-UHFFFAOYSA-N	794	15.58	BMT_3	29.1:888 30.3:222 32.2:1 38.1:190 39:660 40:534 41.1:1512 42.1:1813 44.1:2100 50:292 51:201 52.1:530 53.1:340 55.1:589 56.1:381 56.9:221 58:195 60.1:6459 65:134 67.1:145 67.9:189 69:308 74.1:199 78:23 79:217 81:185 83:29 86.5:372 87:1481 92.8:100 95:81 95.9:12 98.1:281 98.1:113 126.6:108 206.89999:176 217.7:51 219:127 219.89999:293 219.89999:351 234.60001:272 234.60001:299 235.89999:150 249.7:193…	227.846	71655.5	4752.48	20009.9	11100.6	19449.7	10798.9	19725.3	19291.3	2514.08	2006.21	12904.2	23783.1	9823.95	6447.87	7884.3	3033.63	2246.84	9201.99	2559.87	1127.4	17516.6	20802.8	26072.8	1796.11	1032.71	11577	13890.7	8619.44	1996.27	1570.33	1720.34	1905.22	1502.35	2755.26	3162.09
18	6.901	864.86	56.1528	hexan-1-ol	C6H14O	56, 43, 41, 55, 39, 69, 84	102	111-27-3	ZSIAUFGUXNUGDI-UHFFFAOYSA-N	845	178.74	BMT_1	29.2:11099 30.2:121 31.2:12243 32.2:1939 38.1:903 39.1:10975 40.1:3650 41.2:42555 42.2:39914 43.2:31460 44.2:1083 45:4020 47.2:194 50.1:827 51.3:377 51.3:1811 53.1:2559 54:4150 55.2:65593 56.2:129329 57.1:5949 58.1:955 59.3:578 59.3:619 60.1:1193 63.6:563 63.6:684 65:1344 66.2:228 67.1:5145 68:1914 69.2:48593 70.1:5662 71.1:3395 72:1904 73:2295 74.9:432 76:183 79.1:1554 80:671 81:1003 81.9:2415 8…	1359.28	334621	66301.8	95863.5	83878.4	67999	62982.2	79149.2	88186.4	65495.5	79699.8	114589	38597.4	40677.7	35069.3	26980.3	28375.8	24251.6	36398.6	39572.4	24240.7	724607	540297	389065	417722	294089	427611	242082	235718	204785	180738	685326	267446	191987	617241	312549
19	7.505	887.16	43.1571	heptan-2-one	C7H14O	43, 58, 71, 41, 39, 59, 42, 99, 114	114	110-43-0	CATSNJVOTSVZJV-UHFFFAOYSA-N	803	46.05	BMT_1	30.2:345 31.2:72 32.1:283 39.3:2766 41.1:3219 42.2:322 43.2:29438 49.8:464 52.1:558 52.8:173 53.9:520 54.9:2448 56:756 57.1:1284 58.1:23142 59:4351 60:609 66:190 66.9:565 68.1:167 69.1:1079 71.1:6067 72.1:2110 73.8:312 75.1:246 77.1:207 77.1:492 77.8:155 82.1:39 82.9:861 85.1:831 85.7:519 92:82 93.7:362 96.3:616 96.3:858 97.1:754 99.1:2325 99.9:129 101.9:184 102.7:220 102.7:302 104.1:538 105:356 …	1242.43	78690.4	22280.8	24609.8	19197.3	18006.9	16746.2	22032	23008.4	18767.1	21585.3	65885.4	28281.8	17940.4	20721.1	14112	15451.8	21848.5	17709.5	13916.6	12715.6	151397	127884	77682.9	84114.6	75401.5	86385.9	56533.6	69193	41037.8	46096.2	258145	95297.3	85934.6	123531	131865
20	7.799	898.06	70.0761	heptanal	C7H14O	70, 41, 44, 43, 55, 57, 42, 39, 81, 96	114	111-71-7	FXHGMKSSBGDXIY-UHFFFAOYSA-N	825	22.22	BMT_1	29.2:3765 30.2:197 31.2:200 37:127 39.2:3389 40:816 41.2:10973 42:6881 43.2:17456 44.1:10115 45.1:1930 46.2:186 46.9:97 54:691 55.2:10338 56.3:990 57.2:8113 58.2:1204 59:490 63:65 65.1:365 65.1:404 66.8:1847 66.8:1828 68.1:2259 69:1156 70.1:16505 71.1:4166 72.1:5899 73.9:598 75.6:276 76.8:515 77.8:280 79.1:78 80.1:435 81.1:6138 82.1:2535 83:2478 83.9:3921 86.2:2172 86.2:2259 92.2:12 93.6:358 93.6…	1028.07	48914.9	17514.1	14329.6	14410.5	10536.8	14017.5	11424.4	11021.5	10103.7	10139.5	35945.5	13776.4	9761.47	11189.2	7985.58	6971.65	6944.51	9175.43	7365.94	7131.14	58186.9	26241.5	21369.2	19067.8	20969.8	23955.3	20034.6	20527.4	10977.9	18027.1	49468.4	18097	13868.9	14458.8	12911.3
21	8.116	908.53	108.055	2,6-dimethylpyrazine	C6H8N2	108, 42, 40, 39, 38, 41, 67, 109, 37	108	108-50-9	HJFZAYHYIWGLNL-UHFFFAOYSA-N	835	41.97	BMT_1	31.1:415 32.1:1558 36.7:159 37.3:190 38.1:1336 39.2:5936 40:4054 41.2:279 42.2:13832 43.1:2393 44.2:1923 44.9:20 46.2:1 46.9:195 48.2:107 48.2:137 51:19 52:129 53:417 53.9:484 55.3:369 56.3:24 57.2:26 58.9:338 59.9:15 60.8:31 63.7:204 66:493 67.1:949 67.9:288 69.1:1 73:350 75.9:0 76.8:37 78.7:80 78.7:385 81:1904 81.7:385 84:262 85:94 87.8:427 89.8:158 92.8:272 95:1001 96:197 97.8:155 101.1:190 10…	60.2516	187436	29131.5	26547.3	24775.5	31057.5	24895.2	19203.5	17383.2	23469.8	21864.3	177506	48347	30327.1	18238.6	23487.7	32374.5	18151.6	14006	26648.8	15950.9	121170	30596.7	27751.1	15796.1	23157.2	20256.3	24683.9	25430.7	11712.3	19326.3	109118	27068.7	17653.6	22596.5	14645.9
22	8.514	921.65	74.101	methyl hexanoate	C7H14O2	74, 87, 43, 59, 99, 55, 41, 101, 42, 71	130	106-70-7	NUKZAGXMHTUAFE-UHFFFAOYSA-N	882	305.64	BMT_1	29.2:7678 31.1:998 33.4:281 37.2:518 37.2:325 38.1:992 39.2:4782 40.2:3211 41.2:23604 42.2:1172 43.2:54522 44.1:3817 45.1:562 45.9:254 50.3:779 51.1:1091 53:706 53.9:344 53.9:344 55.1:12883 56.1:5163 57.1:8630 59.1:27382 60.1:1610 62:364 63.1:63 64.1:326 65.7:97 67.9:659 69.1:4094 70.1:2346 71.2:11957 72.1:1155 72.8:1685 74.1:186637 75.1:10381 76.1:274 77.2:539 78.1:370 80:1656 81.1:840 82.8:1119…	291.563	427952	116202	159738	90706.4	98734.4	112104	100079	108150	104758	96313.5	451333	222566	136615	187208	119175	110991	87651.1	156616	125323	76800.9	871380	573514	543268	484975	369009	406145	316693	386808	250805	200930	1018195	415946	263933	352087	578674
23	9.539	955.15	106.061	benzaldehyde	C7H6O	77, 106, 105, 51, 50, 78, 52, 74, 107, 39	106	100-52-7	HUMNYLRZRPPJDN-UHFFFAOYSA-N	903	246.45	BMT_1	29.2:1011 30:333 31.1:367 32.1:1412 36.8:1461 37.8:2966 38.2:2644 38.2:3898 39.2:3588 41.1:254 42:292 43.2:1147 45.9:458 48:178 48.8:2227 48.8:2227 50.1:3475 51.1:26231 52.1:5271 53:1174 53.8:534 59:154 61:1333 62.9:2614 64:344 65.1:362 67:137 67.9:34 69.1:370 70.5:1 71.1:152 72:304 72.9:2654 74.1:4528 75.1:3985 76:6180 77.1:95608 78.1:21574 79.1:290 79.8:367 81:383 81.9:140 84.3:558 87:240 89:55…	693.679	392290	141274	127607	128483	116378	120770	105836	99095.4	89296.9	93627.1	496938	202281	138591	150587	142116	121187	116881	119251	115536	91305	267260	130643	114333	90527.7	103944	92594.9	88520.7	88869.7	59009.4	69783.1	368817	149156	140560	144006	113881
24	10.307	980.27	60.0282	2-propylpropanedioic acid	C6H10O4	60, 44, 73, 41, 43, 45, 55, 42	146	616-62-6	VQDJODAWOFNASI-UHFFFAOYSA-N	842	9.76	BMT_1	29.2:1048 32.1:1302 38.2:166 38.8:223 41.1:1374 42:830 43.1:17 44.2:1610 45.1:1393 49.9:499 53.1:238 55.2:2900 56.1:400 57.1:1118 59:172 60.1:8609 61:751 63:178 67.3:154 68.8:236 68.8:475 70:791 71.2:433 73.1:4978 74:778 77.1:572 79:335 79.7:129 82.9:108 84.3:176 86:330 86.9:2406 90.7:403 94.1:780 95:219 97.2:38 99.1:377 99.9:179 102:57 103.1:515 104.7:696 106.8:0 108:94 117.1:82 118.9:280 127.4:…	58.9946	32871.7	7453.17	9740.05	7717.18	9176.55	3878.52	3895.7	5406.97	5386.11	4662.87	7030.13	10828.5	7971.58	5351.64	9058.3	4217.36	6285.12	9578.02	5946.42	2934.1	21956.9	29343.1	45162.7	18302.3	3985.19	17978.4	20371.7	16927.7	1951.21	4946.64	4199.54	1163.66	6732.66	1032.49	6593.79
25	10.881	999.07	84.0531	octanal	C8H16O	43, 44, 41, 56, 84, 57, 55, 42, 69, 100	128	124-13-0	NUJGJRNETVAIRJ-UHFFFAOYSA-N	897	19.02	BMT_1	29.1:3563 30:117 31.1:324 32.2:1554 38.1:405 39.1:4433 40.1:112 41.1:12009 42.2:7098 43.2:13189 44.2:10118 45.1:2499 46.1:223 49.1:51 50:0 50.7:505 50.7:373 52.1:537 53.1:1320 54.1:2023 55.2:9606 56.2:13556 57.1:12125 58.1:1470 58.8:114 63:245 63.7:87 65:68 66:1282 67:5483 68.1:5598 69.2:7059 70.2:706 71.1:3304 72.1:2621 73.9:226 75.7:157 78.9:109 79.9:283 81.1:7647 82:7166 83:1145 84.2:14932 85.…	155.568	36463.3	13821.5	12392.6	12440.5	9699.01	14127.4	10069.4	11168	8605.09	9589.41	29275.9	11869	10448.7	10770.4	7467.06	6929.5	10499.4	9636.59	5170.25	8146.26	45406.7	20403.2	18319.2	14047.9	17677.6	15193.3	18054.5	19078.4	11783.8	16768.7	38948.1	18908.7	8528.66	11061.2	11442
26	11.563	1021.27	43	methyl 5-methylhexanoate	C8H16O2	74, 87, 43, 55, 113, 40, 41, 29	144	2177-83-5	XNCNNDVCAUWAIT-UHFFFAOYSA-N	724	25.4	BMT_1	29.2:1392 30:544 31:353 32.2:0 37.7:182 39.1:1678 40.9:3303 42:1028 44.1:1509 45:353 50.6:276 51.1:437 52.9:0 53.4:291 54:653 56.1:228 57:367 59:240 63.9:45 64.9:37 66.2:448 67.1:401 67.9:443 69.1:922 69.9:202 74:25360 76.9:344 76.9:584 78.1:129 81.1:947 81.1:794 84:1219 85.1:1774 87.1:5080 87.9:1102 94.2:325 95:157 100.8:2169 104.8:61 106:253 109.1:90 109.8:71 111:244 113:4525 113.9:257 114.9:14…	287.294	66509.3	19071.2	17760.8	13063.5	14500	14902.9	12378.9	11580.3	11958.2	11594.8	78840.8	24083.5	20642.2	25236.2	17001.8	18727.7	16405.5	19666	17072.8	12092.5	59680.7	27970.4	24896.4	17470	18115.8	18713.3	17262.5	18239.9	11680.9	10775.2	62460	21154.4	16138.4	14948.5	22385
27	11.582	1021.95	74	methyl heptanoate	C8H16O2	74, 87, 43, 113, 55, 101, 59, 41, 39, 75	144	106-73-0	XNCNNDVCAUWAIT-UHFFFAOYSA-N	759	5.3	BMT_1	29.1:589 32.1:1521 40.1:531 44.1:1431 45.1:193 46.1:248 50.2:362 52:120 55.1:820 57:849 58.1:412 58.1:323 60:411 66.9:24 68.1:74 68.1:773 68.9:960 73:790 75.1:667 77.9:391 80.1:423 81.1:257 81.8:122 84.3:265 91.2:454 91.2:548 92:315 93:379 94.1:37 94.9:226 96:342 97:393 97.8:39 101:176 102.4:529 103:354 104.2:225 105.4:425 106.9:419 113:62 115.2:225 117.9:157 120:299 121.2:80 122:132 123:174 147.…	779.245	11493.6	5762.21	4868.06	4804.75	4818.47	6038.75	5246.43	4081.8	642.964	5455.4	14530.3	8328.62	6997.42	3833.14	5346.6	6760.94	967.231	7288.63	5304.68	1671.25	10677.2	7225	8697.53	5691.82	7304.44	8096.65	7048.67	1161.27	5587	3459.09	11549.1	6323.42	4394.88	7425.87	8233
28	11.976	1034.69	71.0468	3-hydroxy-4,4-dimethyloxolan-2-one	C6H10O3	71, 43, 41, 57, 55, 39, 72, 56	130	79-50-5	SERHXTVXHNVDKA-UHFFFAOYSA-N	725	18.06	BMT_1	37:278 38.3:209 39.1:1614 40.1:1004 41.1:3508 42.1:920 43.2:3600 44.1:2092 45.1:829 52.1:105 53.1:1245 53.8:954 55:1687 55.9:2407 57:1580 58:357 60.1:333 67.2:686 68.1:1193 69.1:409 71.1:21141 72:571 73:711 76.9:1201 78.9:538 85:249 86.1:159 89.1:187 104.9:419 109.7:341 109.7:212 117:0 117.8:169 118.9:547 121.2:142 122.2:519 140.8:97 146.89999:218 174.2:195 200.60001:127 207.2:1 216.7:192 220.100…	331.718	66814.7	7630.31	8469.22	6799.5	3980.04	7445.17	6124.34	4019.07	5372.7	6550.46	68636.6	12254	11583.1	11626	10549.8	7584.23	7674.81	6002.43	9535.5	3972.97	32974.3	10726.8	11072.7	6095.17	4611.89	5479.36	8143.94	4593.2	4311.62	4951.32	30501.9	15713.9	14252.7	16927	6279.36
29	12.117	1039.3	91.0731	2-phenylacetaldehyde	C8H8O	91, 92, 120, 65, 39, 63, 51, 89, 121, 50	120	122-78-1	DTUQWGWMVIHBKE-UHFFFAOYSA-N	895	101.01	BMT_1	29.1:1289 30.3:73 30.9:175 32.2:98 38.1:631 39.2:3558 41.1:338 43.2:139 45.1:737 49:69 50.1:1251 51:2164 52.2:1055 53.9:106 55:132 56.1:242 57.1:0 57.8:287 62:1183 63.1:3756 65:10673 66.2:640 66.8:167 70.3:342 70.8:852 73.1:629 73.8:888 75:335 76.7:1559 76.7:1060 78.3:193 79.1:496 81:32 81.9:662 82.5:383 84.1:90 86.1:129 89:3899 89.9:1911 91.1:69281 92.1:18096 93.1:372 93.9:14 97.8:430 97.8:321 1…	1876.34	209479	75601.2	73738.8	61283.6	65550.7	59733.8	61820.8	51774.8	46685.9	49623.9	237441	100265	63598.6	65568.2	60588.2	59876.8	53383.7	48131.3	55826.2	47340	158983	65029.1	57404.6	62195.4	65092.2	56266.5	50514.9	53843.2	46445.1	58086.9	253429	109700	107127	95001.6	88378.7
30	13.515	1084.78	124.025	2-methoxyphenol	C7H8O2	109, 124, 81, 53, 52, 51, 39, 50, 63, 110	124	90-05-1	LHGVFZTZFXWLCP-UHFFFAOYSA-N	821	73.12	BSHMP_10	30.2:235 37.2:149 37.8:372 41:357 41.6:138 42.1:559 44:648 50:765 51.1:621 52:703 55.1:568 60:140 63:261 65.1:61 70.1:137 76.9:484 78.2:223 81.1:7427 81.9:638 93.1:156 105.7:369 106.9:126 109.1:0 109.9:1231 111:264 115:206 121:462 122.9:177 124.1:9004 200.8:43 216.5:250 217.89999:206 218.60001:223 218.60001:608 232.60001:104 234.8:220 235.8:76 251.7:55	0	10265.8	2558.26	878.424	2425.46	1209.86	1218.54	1141.27	1552.38	769.18	416.814	8282.4	2545.1	2129.68	852.416	655.971	1804.73	1017.33	478.916	1393.14	740.408	175889	89807.4	61279.8	55102.1	66181.3	46847.2	40455.4	54903	40136.2	43152.7	99074.2	52924.3	47923.9	55325.2	49462
31	13.977	1099.88	57.1235	nonanal	C9H18O	57, 41, 43, 56, 44, 55, 70, 98, 69	142	124-19-6	GYHFUZHODSMOHU-UHFFFAOYSA-N	859	78.91	BMT_1	29.1:5648 38.1:295 39.2:8478 40:1276 41.2:35507 42.2:11013 43.2:20750 44.2:16699 45.1:5036 50.9:1062 52.2:655 53.2:4466 53.2:4609 54.1:8165 55.1:25443 56.1:24228 57.2:52435 58:70 58.9:296 63:448 65.1:1434 66.1:2128 67.1:14593 68.1:18603 69.1:23255 70.1:27106 72:2975 73:622 79.1:2513 80:2043 81.2:21477 82.1:27207 83.2:10195 83.9:1668 84.9:3286 85.9:451 91.1:432 93.1:1034 95.2:12621 96.1:16388 97.1…	1641.94	132962	41742.4	34289.6	41929.4	32537.6	43675.7	25024	23689.2	20647.9	24494.1	92889.4	34242.4	27672.8	30906.8	17285.5	17118.2	21178.1	21690.1	18414.2	20015.2	236340	102027	82520.7	68579	117463	104224	118896	119055	71269.7	99090.9	161224	60936.9	29676.6	28742.5	26301.2
32	14.598	1120.89	74.0506	methyl octanoate	C9H18O2	74, 87, 43, 41, 55, 57, 127, 59, 115	158	111-11-5	JGHZJRVDZXSNKQ-UHFFFAOYSA-N	806	25.49	BMT_1	29.2:1569 30.8:509 30.8:394 32.2:147 34.2:46 39.2:1189 39.9:1356 41.2:3505 42.2:233 42.9:3851 52.1:364 53.1:289 55:4495 56:709 57:129 58.1:115 59.1:2742 64.6:97 65.1:266 66:256 67:952 68:532 68.8:1334 71.2:537 74.1:30196 75.1:695 75.9:476 76.8:625 77.5:826 78:654 79:600 81.1:262 81.9:658 82.8:1228 82.8:1135 84:2035 85:185 87:11553 87.9:1627 91:408 93.3:305 95.6:288 97:928 98.2:200 101.2:2872 102.…	755.87	74566.7	16652.2	15729.7	10860.2	12316.2	16503.2	12034.5	11725.2	14938.9	10439.2	111094	29726.5	24451.5	30995.7	20709.4	18609.4	15894.1	28711.3	18461.3	10601.9	58339.6	23000	23100.3	18609	17638	18346.1	13949.9	16952.2	10873	11374.5	80732.4	25741.1	15052.8	14955.7	21930.8
33	15.038	1135.94	106.008	methyl pyridine-3-carboxylate	C7H7NO2	106, 78, 137, 136, 51, 50, 138, 107	137	93-60-7	YNBADRVTZLEFNH-UHFFFAOYSA-N	926	51.04	BMT_1	30.2:308 32.2:1567 36.9:213 40.1:672 43.1:753 50.1:563 52:2054 53.1:1495 55.2:845 56.1:109 58.7:15 58.7:121 61.8:385 63.1:299 63.8:105 65.5:506 67.9:547 69.1:421 69.9:127 73.1:247 74:223 77.1:2814 78.1:2575 79.1:2097 79.9:442 81.8:225 82.3:233 83:113 84.1:1 87.3:82 90.8:318 91.9:63 93.1:1309 93.9:667 96:275 105.1:2635 106.1:46752 107.2:1349 110:295 114.7:176 115.2:213 116.4:316 116.9:680 118.6:64…	54.7181	249869	128751	121819	55739.5	66077.9	137948	29149.5	89784.7	4531.21	73468	293908	127850	84768.9	60815.7	69997.6	79368.3	66862.6	90364.6	67795.5	56664.7	97151.6	26396.6	66749.2	55204	48763.8	63448.1	47641.8	53385.2	55148	32099	61270.1	59533.9	36753.5	26107.7	66765.6
34	15.15	1139.55	106	1-methylpyridin-1-ium-3-carboxylate	C7H7NO2	106, 78, 137, 95, 68, 40, 151, 135	137	535-83-1	WWNNZCOKKKDOPX-UHFFFAOYSA-N	880	7.95	BMT_1	29.1:634 30:185 39.1:21 39.9:111 41.2:633 41.8:456 45.1:117 46:360 49.7:76 49.7:348 52.2:13 52.8:606 54.1:36 56.7:258 59.6:554 60.1:467 62.6:85 65.8:276 68.1:4088 70.5:91 74:100 75:340 75.7:143 76.8:116 78.1:3401 81:210 83.1:333 88.6:42 91.6:204 92.9:142 94.1:150 96.8:781 97.8:114 97.8:317 103.2:237 104:387 104.7:268 106:4065 107.1:929 108.1:279 109.1:1547 115.7:114 117.3:144 122.2:85 133.10001:2…	54.674	15513.8	3958.3	4479.95	3898.01	3839.5	3474.49	2619.16	2716.79	2860.74	860.778	16857.5	2641.62	3239.39	3186.79	1949.55	2634.56	2831.92	1083.44	2761.56	2587.49	8238.56	3555.19	2623.24	1923.78	2089.2	2658.84	2109.61	2167.78	1003.69	2053.13	5118.01	2298.64	2366.93	1920.18	711.596
35	16.165	1173.95	91.056	methyl 2-phenylacetate	C9H10O2	91, 150, 65, 92, 89, 59, 63, 39, 90, 151	150	101-41-7	CRZQGDNQQAALAY-UHFFFAOYSA-N	857	38.43	BMT_1	30.1:50 32.2:691 37.7:125 39:1180 40.1:0 41.2:261 41.8:427 42.9:230 44.1:1051 45.1:899 50:237 51.2:964 51.2:1188 52:41 53.2:15 56:661 60.2:523 60.2:514 60.8:84 61.9:364 63:1269 63.8:369 65.2:3337 66.2:392 66.2:345 66.9:421 66.9:931 69.1:471 72.9:123 76.2:114 76.8:875 77.3:1257 78:291 79.1:0 81.1:111 81.7:259 83.3:164 84.4:200 85:42 85:276 88.7:1407 90:602 91.2:41884 92:3508 93.1:248 95.8:161 102.…	949.841	112860	27504.3	21586	18742.7	20952.2	23889.6	13681.9	19104.8	15393.2	15489.2	200395	41130.8	36293.6	43706.4	22293.6	31646.8	31233.1	33725	29162.6	26007	105966	42563.7	44472.8	26192.7	29827.6	24987.3	25407.8	30256	25417.7	21880.5	74382	22522.8	19023.6	13596.8	26176.7
36	16.286	1178.02	127.998	naphthalene	C10H8	128, 129, 127, 51, 64, 102, 126, 63, 77, 75	128	91-20-3	UFWIBTONFRDIAS-UHFFFAOYSA-N	788	30.94	BMT_1	29.1:467 29.9:307 30.9:124 32.2:34 37.1:144 40:232 44.1:1502 46:5 49.8:688 50.8:504 51.7:38 52.9:317 52.9:333 54.5:46 57.1:316 62:277 63.1:873 63.9:593 64.7:171 66.8:338 70.1:223 75:366 75.6:340 76.2:490 76.9:926 78:269 79.2:295 79.2:268 80.5:173 81.2:148 84:333 86.8:293 91.9:205 93.4:214 93.4:387 99.9:107 100.8:351 101.9:632 103.1:424 103.9:354 107:190 119.1:212 122.3:90 124.7:78 126:1438 127:18…	576.252	48326.5	15265.6	11343.9	8830.65	10600.7	11098.8	8976.43	7894.33	7404.09	8013.68	72734.5	23261.4	12682.6	11847.4	8862.11	11083.1	10842	11000.5	7904.03	8737.27	62193.3	24114.2	28636.8	9073.33	14149.3	12618.5	12103.2	18183.7	7933.57	8107.03	47027.1	17165.1	13730.5	14071.5	13419.5
37	16.962	1200.98	57.0352	decanal	C10H20O	43, 41, 57, 55, 44, 70, 56, 68, 71, 112	156	112-31-2	KSMVZQYAVGTKIV-UHFFFAOYSA-N	753	6.94	BMT_1	29.1:988 31:109 38.3:348 39.1:929 41.1:2326 42.1:1477 43.2:2359 45.2:940 50.5:204 51.1:48 52.1:102 53.9:733 55.1:2315 56.1:1312 57.1:4962 57.9:169 58.9:281 59.8:636 59.8:420 63:154 65.9:312 67:533 68:484 69.2:2389 70.1:2124 70.1:3659 71.2:2459 71.9:577 77:238 78.4:474 79:505 80:267 80.9:3008 81.9:478 83:1066 84.1:1648 84.9:771 89:282 91.6:401 94.8:375 96.1:568 96.9:568 99.9:508 100.6:56 106.9:318…	762.771	13099.8	3621.89	3239.12	3480.34	3622.05	2208.93	514.433	2274.48	1311.99	1744.03	11031.4	3175.92	1594.69	3287.49	2563.99	2504.89	1374.8	2049.07	1516.37	1582.25	12407.5	4416.69	3827.25	2677.09	3859.95	3519.12	3011.67	4561.67	2510.66	1772.49	7682.74	3686.84	2405.22	1568.08	1047.39
38	17.324	1213.87	120.036	2,3-dihydro-1-benzofuran	C8H8O	120, 91, 119, 92, 39, 89, 63, 65, 121, 51	120	496-16-2	HBEDSQVIWPRPAY-UHFFFAOYSA-N	759	32.17	BMT_1	29.2:631 32.2:1378 37.7:249 39:125 42:1 43.2:643 43.2:617 45.2:681 46.1:359 50:669 51.1:597 52.3:1040 53.1:802 53.8:379 56.1:167 58:243 59.2:309 60:1719 60.6:617 62:305 62.8:1166 63.9:716 65:2695 66:979 67.1:339 67.9:428 68.7:428 71.7:216 72.9:49 73.7:517 74.9:668 75.8:279 77.2:988 78:834 79:47 89:1987 91.1:13489 92:381 94.1:671 95.1:260 102.1:21 104.7:955 108:475 108.6:426 109.2:270 110.4:44 119…	171.73	150620	41425.9	31573.3	26510.3	18810	16534	8409.7	8045.87	8171.6	7189.78	100062	26907.5	23913	17692.3	14723.3	3909.39	9807.1	8118.56	7745.11	4657.72	25995.8	12579.8	5257.37	4386.52	5222.67	4770.11	5249.39	3007.62	1817.84	925.902	133887	50255	35635.9	36041.2	31148.4
39	17.496	1220.1	74.0726	methyl nonanoate	C10H20O2	74, 87, 55, 43, 41, 59, 141, 129, 143, 57	172	1731-84-6	IJXHLVMUNBOGRR-UHFFFAOYSA-N	818	49.58	BMT_1	29.1:1150 30.9:283 37.7:164 39.1:330 41:7324 43.1:7574 44:1829 44.9:427 46.9:192 51:368 52.9:903 56:1738 57:966 59:15 63:89 65.1:694 66.1:111 66.9:949 67.7:466 67.7:337 69.1:4393 70:1144 71:1834 72.2:334 73:1495 74.1:53230 75.1:5527 75.8:536 76.9:285 78.9:593 79.9:288 81.1:1676 83.1:2023 83.9:2927 84.6:391 85.3:340 87.1:27903 88:2960 92:259 94:101 95:523 95.8:1402 98.2:1412 99.7:328 100.9:2480 10…	456.858	137286	37883	28765.4	25858.7	24559	33385.9	20125.5	18340.2	22720.5	20629.1	194013	41261	33479.4	43872.7	28589	30828.2	29751.9	40648.9	31577.9	18376.2	117712	45106.3	37775.9	34977.2	35222.8	32896	27369.6	33306.5	18362.5	21285	150545	42406.9	26053.6	21092.9	25756.4
40	17.732	1228.49	139.038	3-ethyl-4-methylpyrrole-2,5-dione	C7H9NO2	53, 139, 67, 68, 124, 96, 110, 94, 95, 111	139	20189-42-8	CUBICSJJYOPOIA-UHFFFAOYSA-N	787	19.7	BMT_1	29.1:1 30.2:232 31.1:41 38.2:219 39.1:1124 40:522 41:585 43.1:865 45.2:27 45.8:114 50.3:317 51:360 51.8:256 53.1:172 54:369 54:684 55.1:351 56:187 62.7:595 65.1:287 66:592 68.7:333 69.3:481 69.8:410 69.8:570 70.9:318 72:55 72.9:182 74:373 77:193 79.1:546 81.8:28 83:363 84.1:379 90.8:381 94.4:194 95.2:75 99:163 99.8:78 103.5:213 105.2:204 105.9:1361 107.2:375 110:404 111.3:275 115.2:383 119.1:614 …	63.9981	31753.4	6059.77	5693.42	4302.91	3733.29	2420.87	1004.46	1786.38	486.039	804.794	31405.5	4633.8	4198.52	3228.26	2241.5	2897.7	2055.49	3065.9	396.734	1133.68	2315.77	657.796	343.443	99.4854	66.8511	426.66	624.916	92.0541	486.691	81.4522	1552.04	352.471	961.43	429.206	57.455
41	19.973	1309.18	150.039	1-(2-hydroxy-5-methylphenyl)ethanone	C9H10O2	135,150, 107, 77, 43, 136, 51, 151, 79, 39	150	1450-72-2	YNPDFBFVMJNGKZ-UHFFFAOYSA-N	850	67.11	BMT_1	31.1:177 32.1:5043 39.1:1338 40:990 42:692 43.1:473 50.1:776 51.9:1341 53.1:1499 58.1:158 60.1:473 61.9:575 62.8:271 62.8:271 63.9:531 65.2:145 66.1:575 67.3:660 67.9:390 71.2:78 73.2:78 74.3:623 75.1:401 77.1:9794 78.1:2258 79:2970 81:228 81.9:421 82.9:280 89.1:1824 89.1:1824 90.9:1534 93:204 93.6:300 96:234 104.9:951 105.9:802 107:11773 108.1:1360 110.9:31 115.1:320 116.6:445 117.8:7 118.4:12 1…	174.624	139096	39428.8	41055.6	43060.9	37647.3	36660.7	30056.8	28253.2	29118.7	24953.3	211365	65404.2	65837.6	88156.3	56943.3	52959.6	63785	47425.9	44964.8	46850.4	81154.2	42273.8	38905.8	30246.3	35170.4	35749.9	35258.8	25321.9	22314.7	26978.2	100042	69383	64940.1	56796.7	48985.9
42	25.311	1518.81	74.0095	methyl 10-methylundecanoate	C13H26O2	74, 87, 57, 41, 43, 55, 69, 143, 59, 75, 214	214	5129-56-6	XPVCTJYIICVJOE-UHFFFAOYSA-N	741	15.97	BMT_1	29.8:63 32.2:575 39.9:76 41.2:433 43.1:1830 44.1:1357 46.2:178 50.6:441 51.9:276 52.7:298 56:40 58.9:933 59.8:361 63.5:176 64.8:221 67.8:157 68.9:57 69.8:212 74:11616 75.1:1843 76.6:177 77.7:898 77.7:202 79.1:201 81:445 81.8:441 83.9:585 85:456 87.1:2910 88.1:589 90.6:196 94.2:293 94.8:391 95.3:563 98:161 100.9:1287 106.9:105 111:261 114.7:551 114.7:733 117.8:52 120.6:292 127.7:302 128.3:168 129.…	1101.08	30366.9	10034.6	9440.65	6713.71	5140.31	6249.35	8133.29	3907.22	9317.65	5305.47	35830.2	11412.1	7308.95	4244.64	7151.41	6433.07	5273.44	5528.85	14248.6	4067.36	21792.5	10353.1	8697.51	7234.77	7363.44	7100.62	4627.79	6060.09	5928.7	6964.79	25692.4	12157.1	16543.3	6543.15	8957.24
43	29.865	1718.57	74.0622	methyl 12-methyltridecanoate	C15H30O2	74, 87, 43, 55, 41, 199, 57, 143, 59, 75	242	5129-58-8	FLESKWMKPOBWDE-UHFFFAOYSA-N	795	54.3	BMT_1	29.2:688 29.9:83 30.7:325 32.1:1467 38.2:179 41.1:2505 43.2:2872 45:309 50.2:193 53.1:465 54.1:238 55:4594 57.1:1854 59:1487 59.6:381 64:107 65.1:220 66.8:452 66.8:1007 67.9:451 70.2:465 70.9:33 72.1:238 74.1:19394 75:1494 75.9:546 77:215 78.1:331 78.9:394 79.4:396 80.2:426 81:574 82:659 83:509 83.8:473 85.1:603 87:14409 88.1:516 88.9:68 91:266 93.1:458 95:599 96.9:1129 98.1:251 99.1:211 100.3:20…	841.258	53960.7	18418.5	25177.2	14094.4	15558.9	19861.8	15939	12543.9	14535.1	13639.4	77340.4	38805.4	29493.4	38858.5	40103.5	30244.5	25308.3	30368	39426.6	23038.8	32414.9	21101.1	16124	16300.7	9798.69	15331.3	12008.5	11806.6	10629.4	16270.8	74213	55101.5	57344.8	31697.4	36780.4
44	32.394	1839	43.0167	6,10,14-trimethylpentadecan-2-one	C18H36O	43, 58, 71, 57, 59, 41, 55, 69, 85, 95, 250	268	502-69-2	WHWDWIHXSPCOKZ-UHFFFAOYSA-N	694	8.6	BMT_1	29.9:167 30.9:136 38.7:485 38.7:96 41:252 42.2:529 43:3654 46:95 53.1:510 53.1:237 55:154 55.7:116 56.2:961 57.1:37 58:4117 58.9:715 68.1:331 69.2:127 71.9:147 74.2:261 75.6:70 76.6:844 78.8:911 79.8:329 81.2:932 81.8:1156 83:1743 84.9:0 86.1:24 90.9:216 93:409 94.9:1140 97:504 99.2:142 102.9:231 107.1:274 109.4:1943 110.1:1280 111.1:1125 111.1:1602 112.9:21 112.9:212 122.9:1581 123.5:889 124:166…	1557.96	14276.8	7743.26	5471.87	6217.18	6085.93	6243.31	4668.5	5181.74	4052.56	4425.58	8977.7	1561.87	4720.54	4300.99	3451.16	4655.66	4166.21	3056.84	5140.66	3961.82	7476.34	4264.44	3698.59	2486.44	4182.61	4485.29	2893.53	1893.96	1629.9	1720.01	7228.51	4045.51	4725.15	2172.9	3374.06
45	34.001	1919.06	74.1	methyl hexadecanoate	C17H34O2	74, 87, 43, 55, 41, 143, 75, 57, 69, 227, 270	270	112-39-0	FLIACVVOZYBSBS-UHFFFAOYSA-N	903	1926.32	BMT_1	29.2:12074 30.1:795 30.9:1266 32.2:1571 37.1:302 37.7:370 38.2:572 39.2:9684 40.1:1942 41.2:68720 42.2:14203 43.2:102425 45.2:2691 46:198 49.8:734 49.8:734 51.1:801 52.1:818 53.1:3208 54.1:8117 55.2:91597 56.1:16162 57.1:66196 58.1:3856 59.1:31090 60.2:839 60.2:611 60.8:902 60.8:621 66.1:714 67.1:15099 69.2:67787 70.2:12737 71.2:29378 72:2724 73:12572 74.1:609004 75.1:115816 76.1:3585 77.1:2049 7…	3242.61	1583578	535312	699339	408727	381224	445323	523361	364594	477118	281158	5462945	5616387	2801235	6030291	4020985	3031776	3012215	3527249	3702743	2493764	396457	351561	282830	237340	222373	189925	177942	201511	161904	197147	1002000	806910	748613	373408	490078
46	37.165	2085.6	55.1	methyl (9Z,11E)-octadeca-9,11-dienoate	C19H34O2	67, 81, 95, 79, 55, 82, 96, 68, 109, 69, 294	294	13058-52-1	KVIWYYOMPLJRMC-OCBXPSTGSA-N	893	34.62	BMT_10	29.1:2216 30.1:679 41.2:180 42.1:1396 42.9:1138 44:703 44.9:464 49.9:140 51.1:371 54:390 55.1:6559 56:978 57.2:1251 58.9:835 64.9:1130 66:197 67.1:2757 69.1:6003 70:368 70.8:264 77.1:757 78:885 79.1:1458 80:843 82.1:1182 86.9:1743 86.9:1743 91:1153 93:426 95:936 99:268 101.1:29 103.2:244 104.8:620 107:2006 109:1027 110.1:3995 111.1:374 113:319 114.9:216 117.2:229 117.8:76 121:2595 122:903 125:334…	971.91	54519.7	34605.2	47239.4	37548.9	35950.3	32901.1	32418.4	29700.9	38938.1	31585.5	271366	128123	127536	274073	214460	170525	177213	167461	170227	149085	175.209	24742.9	24139.9	24632.8	24873.4	18467.1	24158.5	27159	21562.9	29360	90.9421	67063.4	74347.6	47293.1	45071.7
47	37.185	2087.09	81.1062	methyl (10E,12Z)-octadeca-10,12-dienoate	C19H34O2	67, 81, 95, 55, 82, 79, 96, 68, 294, 54	294	21870-97-3	KMXSXYSNZMSDFK-UQGDGPGGSA-N	802	228.94	BMT_1	29.2:2136 32.2:1317 39.2:1554 40.1:1571 41.2:8363 43.2:4332 44.2:758 44.9:175 44.9:447 45.4:603 52.1:412 53.2:539 54.2:10869 55:15457 56:1073 57:2745 59.1:4411 62:11 63.3:340 64.8:72 66.1:3113 67.1:24516 68.1:13013 69.1:13567 70.1:1607 71.1:2059 73.1:1067 75.1:654 76.8:4890 78.1:584 79.1:12925 80.1:9466 81.1:40244 82.1:24144 83:3160 83:3160 84.1:2635 85:2472 88:49 91.2:1573 91.9:1557 93.1:3684 94…	260.656	111079	55912.1	82663.5	62320.4	60933.5	64850.7	57270.5	56390.6	71010.7	46815.8	523997	246073	266665	535198	431427	327637	330921	325744	308625	277767	29848.4	44561.5	47767.7	45923.2	42534.6	32516.7	44166.8	43867.2	37861.6	47392.8	87197.8	126310	132922	87127.7	84762.4
48	37.296	2093.06	55.1507	methyl-octadec-9-enoate	C19H36O2	55, 69, 74, 83, 97, 41, 96, 87, 43, 84, 222, 264, 296	296	112-62-9	QYDYPVFESGNLHU-KHPPLWFESA-N	866	335.31	BMT_1	29.2:7969 30.2:715 31:556 32.2:1347 36.9:119 38.1:469 39.1:7228 40.1:688 41.2:52307 42.2:9429 43.2:43008 44.1:3573 45.1:2543 46.1:34 50.2:307 51.2:1055 52.1:949 53.1:6345 54.2:24170 55.2:103670 56.1:24493 57.2:32977 58.1:928 59.1:18699 60:780 60.9:262 61.9:280 62.7:266 64.1:120 65.1:3266 66:3541 67.1:46418 68.2:29442 69.1:76976 70.2:25311 71.1:15342 72.1:2874 73.1:6466 74.1:84806 75.1:12543 76:79…	986.311	349650	120342	174196	126748	114443	136068	138762	115324	148378	98136.8	843415	795197	684598	1613836	1220933	816592	887321	948036	934382	582393	42814.1	70602.1	82864.8	73922.2	64634.1	45680.8	67816	64748.4	50368.9	88652.5	172303	214680	182511	127986	114983
[truncated: 199 more columns]
